# Supplementary material for: The incidence of radicular groove on maxillary lateral incisors of Saudi population: CBCT evaluation
Source: BMC Oral Health. 2022 Dec 9;22:583. doi: 10.1186/s12903-022-02616-1 (PMC9733403; doi:10.1186/s12903-022-02616-1)
Supplement: Supplementary file 1 — Additional file 1: The raw data collected from the CBCT of 264 patients including: patient’s age, gender, presence of radicular groove, is it unilateral or bilateral, and the classification of radicular groove. [file 12903_2022_2616_MOESM1_ESM.xlsx]

## Sheet: Sheet1
			first evaluator				second evaluator
Patient ID	Gender	Age	Presence of RG	Bilateral\Unilateral	Classification of RG		Presence of RG	Bilateral\Unilateral	Classification of RG
-	F	46	No	-	-		No	-	-
-	M	23	No	-	-		No	-	-
-	M	32	No	-	-		No	-	-
-	M	46	No	-	-		No	-	-
-	M	23	No	-	-		No	-	-
-	F	21	No	-	-		No	-	-
-	F	18	No	-	-		No	-	-
-	F	24	No	-	-		No	-	-
-	M	26	No	-	-		No	-	-
-	M	80	No	-	-		No	-	-
-	f	18	No	-	-		No	-	-
-	F	45	No	-	-		No	-	-
-	M	20	No	-	-		No	-	-
-	M	35	No	-	-		No	-	-
-	F	21	No	-	-		No	-	-
-	F	70	No	-	-		No	-	-
-	F	28	no	-	-		No	-	-
-	F	23	no	-	-		No	-	-
-	M	20	no	-	-		No	-	-
-	F	21	yes	unilateral (Right)	III		yes	unilateral (Right)	III
-	F	40	no	-	-		NO	-	-
-	F	41	no	-	-		NO	-	-
-	F	50	no	-	-		NO	-	-
-	F	43	no	-	-		NO	-	-
-	F	28	no	-	-		NO	-	-
-	F	29	no	-	-		NO	-	-
-	F	35	no	-	-		NO	-	-
-	F	28	no	-	-		NO	-	-
-	F	32	no	-	-		NO	-	-
-	F	43	no	-	-		NO	-	-
-	M	44	yes	unilateral (Right)	III		yes	unilateral (Right)	III
-	F	28	no	-	-		No	-	-
-	M	32	no	-	-		No	-	-
-	F	19	no	-	-		No	-	-
-	F	26	no	-	-		No	-	-
-	F	37	no	-	-		No	-	-
-	F	23	no	-	-		No	-	-
-	F	37	no	-	-		No	-	-
-	F	70	no	-	-		No	-	-
-	F	47	no	-	-		No	-	-
-	M	34	no	-	-		No	-	-
-	F	35	no	-	-		No	-	-
-	F	35	no	-	-		No	-	-
-	F	42	no	-	-		No	-	-
-	F		no	-	-		No	-	-
-	F	48	no	-	-		No	-	-
-	F	50	no	-	-		No	-	-
-	F	33	yes	bilateral	I		yes	bilateral	I
-	M	22	no	-	-		No	-	-
-	F	17	no	-	-		No	-	-
-	F	57	no	-	-		No	-	-
-	F	46	no	-	-		No	-	-
-	M	46	no	-	-		No	-	-
-	F	35	no	-	-		No	-	-
-	M	21	no	-	-		No	-	-
-	F	18	no	-	-		No	-	-
-	M	73	no	-	-		No	-	-
-	F	22	no	-	-		No	-	-
-	F	31	no	-	-		No	-	-
-	F	27	yes	bilateral	I		yes	bilateral	I
-	M	25	no	-	-		No	-	-
-	M	55	no	-	-		No	-	-
-	F	59	no	-	-		No	-	-
-	F	25	no	-	-		No	-	-
-	M	29	no	-	-		No	-	-
-	M	29	no	-	-		No	-	-
-	F	63	no	-	-		No	-	-
-	M	26	no	-	-		No	-	-
-	F	27	no	-	-		No	-	-
-	F	31	no	-	-		No	-	-
-	F	74	no	-	-		No	-	-
-	F	47	no	-	-		No	-	-
-	M	33	yes	bilateral	I		yes	bilateral	I
-	F	60	no	-	-		No	-	-
-	F	58	no	-	-		No	-	-
-	F	41	no	-	-		No	-	-
-	F	20	no	-	-		No	-	-
-	M	50	no	-	-		No	-	-
-	F	26	no	-	-		No	-	-
-	F	26	no	-	-		No	-	-
-	M	23	no	-	-		No	-	-
-	F	69	No	-	-		No	-	-
-	M	70	No	-	-		No	-	-
-	M	27	No	-	-		No	-	-
-	F	25	yes	unilateral (Left)	I		yes	unilateral (Left)	I
-	F	57	No				No
-	F	26	yes	bilateral	I		yes	bilateral	I
-	F	58	no	-	-		No	-	-
-	F	32	no	-	-		No	-	-
-	F	28	no	-	-		No	-	-
-	M	18	no	-	-		No	-	-
-	F	49	no	-	-		No	-	-
-	F	25	no	-	-		No	-	-
-	F	54	no	-	-		No	-	-
-	F	21	no	-	-		No	-	-
-	F	43	no	-	-		No	-	-
-	F	50	yes	unilateral (Left)	I		yes	unilateral (Left)	l
-	F	49	no	-	-		No	-	-
-	M	25	no	-	-		No	-	-
-	F	36	no	-	-		No	-	-
-	F	42	yes	unilateral (Left)	I		yes	unilateral (Left)	l
-	F	59	no	-	-		No	-	-
-	F	60	no	-	-		No	-	-
-	F	34	no	-	-		No	-	-
-	F	17	no	-	-		No	-	-
-	F	60	no	-	-		No	-	-
-	M	30	no	-	-		No	-	-
-	F	30	no	-	-		No	-	-
-	M	25	no	-	-		No	-	-
-	F	17	no	-	-		No	-	-
-	F	53	no	-	-		No	-	-
-		28	no	-	-		No	-	-
-	F	46	no	-	-		No	-	-
-	F	63	no	-	-		No	-	-
-	M	26	no	-	-		No	-	-
-	F	56	no	-	-		No	-	-
-	F	17	no	-	-		No	-	-
-	F	66	no	-	-		No	-	-
-	F	63	no	-	-		No	-	-
-	F	34	no	-	-		No	-	-
-	F	55	no	-	-		No	-	-
-	F	30	no	-	-		No	-	-
-	M	28	no	-	-		No	-	-
-	F	50	no	-	-		No	-	-
-	F	36	no	-	-		No	-	-
-	F	25	no	-	-		No	-	-
-	F	29	no	-	-		No	-	-
-	M	25	no	-	-		No	-	-
-	F	63	no	-	-		No	-	-
-	F	25	no	-	-		No	-	-
-	M	37	no	-	-		No	-	-
-	F	47	no	-	-		No	-	-
-	F	22	no	-	-		No	-	-
-	M	30	no	-	-		No	-	-
-	M	21	no	-	-		No	-	-
-	F	29	no	-	-		No	-	-
-	F	30	no	-	-		No	-	-
-	F	31	no	-	-		No	-	-
-	F	38	no	-	-		No	-	-
-	M	24	no	-	-		No	-	-
-	F	30	no	-	-		No	-	-
-	F	35	no	-	-		No	-	-
-	F	31	no	-	-		No	-	-
-	F	45	no	-	-		No	-	-
-	F	45	no	-	-		No	-	-
-	F	30	yes	unilateral (Right)	I		yes	unilateral (Right)	I
-	F	28	no	-	-		No	-	-
-	F	31	yes	bilateral	I		yes	bilateral	I
-	M	36	no	-	-		No	-	-
-	M	40	yes	unilateral (Left)	II		yes	unilateral (Left)	II
-	F	68	no	-	-		No	-	-
-	M	62	no	-	-		No	-	-
-	F	20	no	-	-		No	-	-
-	F	34	no	-	-		No	-	-
-	F	38	no	-	-		No	-	-
-	F	50	no	-	-		No	-	-
-	F	66	no	-	-		No	-	-
-	M	54	no	-	-		No	-	-
-	M	29	no	-	-		No	-	-
-	M	31	no	-	-		No	-	-
-	F	56	no	-	-		No	-	-
-	F	20	no	-	-		No	-	-
-	F	25	no	-	-		No	-	-
-	F	36	no	-	-		No	-	-
-	F	41	no	-	-		No	-	-
-	F	27	no	-	-		No	-	-
-	F	55	no	-	-		No	-	-
-	F	66	no	-	-		No	-	-
-	F	29	no	-	-		No	-	-
-	M	34	no	-	-		No	-	-
-	F	59	no	-	-		No	-	-
-	F	32	no	-	-		No	-	-
-	M	46	no	-	-		No	-	-
-	M	26	no	-	-		No	-	-
-	M	38	no	-	-		No	-	-
-	F	40	no	-	-		No	-	-
-	F	63	no	-	-		No	-	-
-	M	24	no	-	-		No	-	-
-	F	36	no	-	-		No	-	-
-	M	50	no	-	-		No	-	-
-	F	26	no	-	-		No	-	-
-	F	24	no	-	-		No	-	-
-	F	44	no	-	-		No	-	-
-	M	54	no	-	-		No	-	-
-	M	51	no	-	-		No	-	-
-	F	41	no	-	-		No	-	-
-	F	37	no	-	-		No	-	-
-	F	37	no	-	-		No	-	-
-	F	25	no	-	-		No	-	-
-	F	28	no	-	-		No	-	-
-	F	37	no	-	-		No	-	-
-	F	26	no	-	-		No	-	-
-	M	32	no	-	-		No	-	-
-	M	29	no	-	-		No	-	-
-	F	32	no	-	-		No	-	-
-	M	34	no	-	-		No	-	-
-	M	40	no	-	-		No	-	-
-	M	34	no	-	-		No	-	-
-	F	29	no	-	-		No	-	-
-	F	30	no	-	-		No	-	-
-	M	33	no	-	-		No	-	-
-	F	49	no	-	-		No	-	-
-	F	51	no	-	-		No	-	-
-	F	39	no	-	-		No	-	-
-	F	34	no	-	-		No	-	-
-	F	29	no	-	-		No	-	-
-	F	25	no	-	-		No	-	-
-	M	24	no	-	-		No	-	-
-	F	35	no	-	-		No	-	-
-	F	29	no	-	-		No	-	-
-	F	51	no	-	-		No	-	-
-	F	49	no	-	-		No	-	-
-	F	42	no	-	-		No	-	-
-	F	54	no	-	-		No	-	-
-	F	33	no	-	-		No	-	-
-	M	37	no	-	-		No	-	-
-	F	34	no	-	-		No	-	-
-	F	32	no	-	-		No	-	-
-	F	29	no	-	-		No	-	-
-	M	20	no	-	-		No	-	-
-	M	57	no	-	-		No	-	-
-	M	41	no	-	-		No	-	-
-	F	22	no	-	-		No	-	-
-	F	28	no	-	-		No	-	-
-	F	38	no	-	-		No	-	-
-	F	21	no	-	-		No	-	-
-	F	24	no	-	-		No	-	-
-	F	53	no	-	-		No	-	-
-	F	21	no	-	-		No	-	-
-	F	20	no	-	-		No	-	-
-	F	36	no	-	-		No	-	-
-	F	40	no	-	-		No	-	-
-	F	19	no	-	-		No	-	-
-	F	22	no	-	-		No	-	-
-	f	46	no	-	-		No	-	-
-	f	37	no	-	-		No	-	-
-	f	36	no	-	-		No	-	-
-	m	12	no	-	-		No	-	-
-	f	48	no	-	-		No	-	-
-	f	25	no	-	-		No	-	-
-	f	25	no	-	-		No	-	-
-	f	24	no	-	-		No	-	-
-	f	19	no	-	-		No	-	-
-	f	40	no	-	-		No	-	-
-	f	53	no	-	-		No	-	-
-	f	54	no	-	-		No	-	-
-	f	32	no	-	-		No	-	-
-	f	30	no	-	-		No	-	-
-	f	24	no	-	-		No	-	-
-	f	19	no	-	-		No	-	-
-	F	41	no	-	-		No	-	-
-	F	35	no	-	-		No	-	-
-	F	43	no	-	-		No	-	-
-	F	41	no	-	-		No	-	-
-	F	35	no	-	-		No	-	-
-	F	47	no	-	-		No	-	-
-	F	25	no	-	-		No	-	-
-	F	36	no	-	-		No	-	-
-	F	17	no	-	-		No	-	-
-	F	15	no	-	-		No	-	-
-	F	29	no	-	-		No	-	-
-	F	57	no	-	-		No	-	-
-	F	51	no	-	-		No	-	-
-	F	69	yes	unilateral (Right)	II		yes	unilateral (Right)	II
